# Supplementary material for: A Novel High-Affinity Potassium Transporter IbHKT-like Gene Enhances Low–Potassium Tolerance in Transgenic Roots of Sweet Potato (Ipomoea batatas (L.) Lam.)
Source: Plants (Basel). 2022 May 24;11(11):1389. doi: 10.3390/plants11111389 (PMC9182616; doi:10.3390/plants11111389)
Supplement: Supplementary file 1 [file plants-11-01389-s001.zip]

Archive with 1 entries (1 files):
- plants-1697310-supplementary.pdf
